# Supplementary material for: Universal Bacterium-Vectored COVID-19 Vaccine Expressing Early SARS-CoV-2 Conserved Proteins Cross-Protects Against Late Variants in Hamsters
Source: Vaccines (Basel). 2025 Jun 12;13(6):633. doi: 10.3390/vaccines13060633 (PMC12197694; doi:10.3390/vaccines13060633)
Supplement: Supplementary file 1 [file vaccines-13-00633-s001.zip]

Archive with 1 entries (1 files):
- vaccines-3676471-supplementary.pdf
